# Supplementary material for: Predicting pulmonary tuberculosis incidence in China using Baidu search index: an ARIMAX model approach
Source: Environ Health Prev Med. 2023 Nov 3;28:68. doi: 10.1265/ehpm.23-00141 (PMC10636285; doi:10.1265/ehpm.23-00141)
Supplement: Supplementary file 1 — Additional file 1: The monthly number of pulmonary tuberculosis cases and 56 key words Baidu index data from January 2011 to August 2022. [file ehpm-28-068-s001.xlsx]

## Sheet: Sheet1
Additional file 1 The monthly number of pulmonary tuberculosis cases and 56 key words Baidu index data from January 2011 to August 2022
Date	the number of PTB cases	tuberculosis	吡嗪酰胺(Pyrazinamide)	肺癌的早期症状和前兆(Early symptoms and precursors of lung cancer)	肺部阴影(Shadows in the lungs)	肺结核(Pulmonary tuberculosis)	肺结核吧(PTB bar)	肺结核吃什么好(what to eat for PTB)	肺结核传染(PTB infection)	肺结核传染吗(Is PTB contagious)	肺结核传染途径(Route of infection of PTB)	肺结核的传播途径(Routes of transmission of PTB)	肺结核潜伏期(Latent period of PTB)	肺结核的早期症状(Early signs of PTB)	肺结核的症状(Symptoms of PTB)	肺结核的症状和表现(Symptoms and manifestations of PTB)	肺结核分型(PTB classification)	肺结核复发症状(Symptoms of PTB recurrence)	肺结核咳血(PTB hemoptysis)	肺结核会传染吗(Can PTB be contagious)	肺结核可以治愈彻底吗(Can PTB be cured thoroughly)	肺结核能彻底治好吗(Can PTB cure completely)	肺结核能治好吗(Can PTB cure)	肺结核能治愈吗(Can PTB be cured)	肺结核皮试(Skin test for PTB)	肺结核潜伏期(Latent period of PTB)	肺结核球(PTB bulb)	肺结核是由什么引起的(What causes PTB)	肺结核严重吗(Is PTB serious)	肺结核一起吃饭传染吗(Is PTB contagious when eating together)	肺结核饮食(PTB diet)	肺结核有哪些症状表现(What are the symptoms of PTB)	肺结核有什么症状(What symptom does PTB have)	肺结核早期症状(Early symptoms of PTB)	肺结核症状(Symptoms of PTB)	肺结核治疗(PTB treatment)	肺结核治疗全程为几个月(Treatment for PTB lasts several months)	肺痨(Consumption of lung)	肺痨是什么病(What is consumption)	咯血(Hemoptysis)	结核(TB)	结核病(Tuberculosis)	结核病早期症状(Early symptoms of tuberculosis)	结核病症状(Tuberculosis symptom)	结核分支杆菌(Mycobacterium tuberculosis)	结核杆菌(mycobacterium tuberculosis)	结核菌感染(Tuberculosis infection)	结核菌素试验(The tuberculin test)	结核性胸膜炎(Tuberculous pleurisy)
Mean±SD	90663.61±22564.65	275.96±69.90	253.90±58.00	253.90±58.00	301.90±121.37	6306.32±1918.36	325.09±136.15	305.20±224.84	236.12±55.53	816.79±922.32	417.27±267.28	585.37±511.56	226.83±101.86	3674.48±2277.11	564.24±141.46	65.98±259.36	131.73±19.65	117.65±95.62	104.80±22.76	1803.27±1211.44	86.02±414.76	57.66±198.16	1413.77±500.61	90.81±256.42	330.88±180.19	226.83±101.86	73.66±18.60	76.20±195.30	401.35±161.20	89.02±260.14	115.47±24.85	12.68±150.00	935.56±2105.45	227.88±58.75	1709.50±1220.04	227.46±73.56	33.95±76.89	456.57±346.55	277.48±302.13	648.72±169.61	682.10±159.29	1111.22±294.31	76.30±207.48	284.32±131.06	64.61±47.63	352.67±98.05	95.39±25.15	739.35±344.56	948.86±153.67
201101	99617	103.548	96.6452	0	180.968	2177.84	125.839	356.355	145.968	269.903	153.323	229.194	125.677	1286.61	368.387	0	98.5806	269.387	122.871	445.71	0	0	935.226	0	153.774	127.226	40.5161	0	137.194	0	109.29	0	0	179.484	734.323	182.323	0	142.032	21.5806	300.419	325.032	508.968	0	338.355	19.9355	193.613	75.7742	249.387	505.097
201102	98157	107.786	97.4286	0	188.393	2448.68	138.286	460.857	149.179	292.5	161.357	374.321	245.071	1432.71	419.25	0	71.2143	385.179	121.321	598.75	0	0	1022.43	0	148.357	128.357	63	0	131.857	0	124.5	0	0	187.5	970.643	193.071	0	142.429	18.9286	282.107	347.571	535.5	0	407.857	10.9286	188.286	62.3571	240.786	615.286
201103	135848	133.806	105.194	0	203.032	3243.35	128.774	625.226	159.032	249.258	161.839	594.161	382.903	1806.45	520.065	0	118.065	421.71	130.968	815.161	0	0	1119.71	0	196.387	141.29	70.871	0	153.032	0	137.548	0	0	218.516	1245.48	199.677	0	137.419	31.0968	302.29	469.71	975.581	0	541.677	42.0968	240.903	137.903	338.548	634.677
201104	129351	132.067	174.133	0	206.467	3442.53	135.5	674.067	172.267	251.5	172.433	627.9	386.6	1791.4	553.7	0	119.733	416.067	145.967	849.7	0	0	1159.7	0	238.433	141.367	73.3	0	160.067	0	146.033	0	0	239.867	1337.27	203.567	0	240.133	28.2667	333.267	459.967	995	0	492.733	41.0667	249.633	128.633	342.5	688.067
201105	125129	170.419	177.742	0	209.161	3326.97	158.323	662.935	173.839	257.806	173.935	608.161	367.065	1781.94	501.839	0	123.161	352.161	153.355	861.258	0	0	1185.58	0	279.839	142.806	71.6129	0	157.258	0	137.419	0	0	217.516	1214.42	208.323	0	238.129	13.3548	348.323	448.452	769.194	0	460.484	54.0968	257.742	119.226	393.065	738.194
201106	119344	170.633	179.233	0	218.3	2945.97	160.5	653.067	168.033	260.933	172	581.6	377.667	1528.93	451.967	0	134.067	201.067	146.867	912.533	0	0	1145.17	0	344	138.4	72.3333	0	153.767	0	139.867	0	0	201.8	1098.37	210.8	0	224.367	36.5333	410.967	419.233	714.2	0	430.467	41.1333	244.333	131.133	361.5	685.2
201107	112647	150.742	181.323	0	211.774	2789.42	164.097	645.484	175.258	297.226	174.065	591.839	376.871	1358.45	408.516	0	139.613	189.903	135.323	837.548	0	0	1176.23	0	303.29	137.742	57	0	157.129	0	144.613	0	0	197.29	994.871	208.645	0	231.258	25.4194	324.71	402.806	634.419	0	397.29	29.5484	217.323	127.484	318.29	657.742
201108	115140	155.548	187	0	209.839	2853.52	174.516	625.871	185.161	380.613	174.452	614.355	366.419	1333.97	434.323	0	142.161	201.323	127.29	782.613	0	0	1058.45	0	326.194	139.935	53.6452	0	160	0	139.968	0	0	199.129	1003.58	250.258	0	237.516	23.3548	325.258	418.355	644.516	0	382.097	23.9677	224.355	119.581	368.226	679.226
201109	106925	164.733	223.867	0	205.8	3129.47	183.133	581.633	182.7	446.833	185.167	588.433	373.567	1381.6	458.667	0	160.7	193.033	133.333	706.767	0	0	1058.83	0	442.9	145.767	88.4	0	161.9	0	144.5	0	0	207.133	1105.1	230.6	0	282.167	69.8667	357.367	448.5	716.467	0	388.733	30.7333	249.3	134.367	421.533	698.033
201110	100392	177.645	215.903	0	219.29	3160.87	233.903	598.419	183.355	363.581	175.548	551.613	361.323	1380.03	490.677	0	116.581	184.839	149.484	672.484	0	0	1050.32	0	453.452	147	67.5161	0	156.29	0	141.548	0	0	198.452	1027.23	205.29	0	255.871	43.9032	358.484	450.903	701.548	0	384.129	34.0645	261.968	126.323	395.516	652.161
201111	110662	183.433	564.967	0	218.1	4031.17	232.033	601	184.833	276.167	181.7	708.567	407.067	1677.1	498.867	0	123.267	210.867	154.6	799.667	0	0	1233.93	0	411.467	157.633	79.2333	0	170.267	0	139.267	0	0	211.667	1053.6	229.933	0	387.167	83.3667	384.1	482.5	801.867	0	441.3	48.8	265.633	121.333	400.733	690.867
201112	104710	166.065	203.968	0	212.323	3837.61	218.968	591.871	187.452	296.71	176.581	393.839	367.161	1629.32	508.742	0	130.806	210.452	156.065	565.742	0	0	1203.19	0	243.871	154.871	84.5161	0	161.323	0	138.968	0	0	201.387	1015.52	215.355	0	296.71	173.613	388.194	464.71	749.355	0	429.258	62.3548	256.516	117.323	368.097	647.323
201201	87893	134.29	179.516	0	182.129	3094.16	217	500.742	190.548	294.097	182.484	247.742	330.29	1418.19	475.29	0	91.7097	214.871	155	504.71	0	0	1111.29	0	162.871	144.226	68.2581	0	154.516	0	140.871	0	0	194.613	916.516	203.516	0	262.645	132.677	363.548	408.065	563.871	0	380.129	20.9677	213.645	106.548	255.516	595.258
201202	124005	183.448	215.034	0	222.379	4244.79	254.724	687.586	205.31	340.448	200.724	293	451.897	2065.62	595.276	0	135.759	248.966	156.897	677.759	0	0	1359.76	0	207.655	160.483	99.3448	0	174.138	0	146.655	0	0	228.897	1271.79	236.517	0	296.069	77.3448	407.655	540.276	853.759	0	518.621	25.1724	246.345	128.483	344.379	789.034
201203	138683	201	208.355	0	240.645	5671.16	280.065	740.774	231.258	393.645	210.194	287.032	450.032	2615.74	748.677	0	145.677	257.742	149.774	734.452	0	0	1454.9	0	292.323	167.806	89.7097	0	447.387	0	154.29	0	0	269.806	1594.84	277.484	0	316.903	79.3548	445.065	702.194	1273.13	0	729.323	51.4194	295.194	144.645	403.452	837.581
201204	128683	190.767	213.133	0	246.4	5253.17	316.067	782.433	227.533	397.733	216.033	246.6	479.1	2436.47	698.567	0	146.833	245.467	151.4	764.1	0	0	1519.8	0	286.8	170.167	79.9667	0	488.767	0	156	0	0	261.633	1470.93	263.8	0	320	157.667	414.933	627.967	1126.9	0	602.867	50.0333	291.7	127.033	404.867	851.9
201205	131257	200.161	213.806	0	253.29	4962.97	325.806	789.097	209.129	362.065	205.129	239.194	490.581	2186.45	666.258	0	151.194	245.806	153.226	769.258	0	0	1506.23	0	288.871	165.194	86.4839	0	487.452	0	152.323	0	0	246.032	1426.29	268.548	0	314.355	165.161	427.516	611.613	1046.87	0	597.161	77.8387	298.387	126.613	468.581	886.452
201206	118740	199.267	206.8	0	234.267	4640.4	326.4	720.267	219.533	340.767	196.7	236.1	490.033	1999.8	608.4	0	148.533	226.033	145.8	840.433	0	0	1475.37	0	278.767	169.133	122.833	0	505.233	0	152.5	0	0	246.733	1307.57	245.633	0	294.433	159.133	417.5	582.067	904.233	0	533.467	44.9667	278.6	129.867	434.967	809.067
201207	117359	182	202.194	0	239.355	4167.29	332.097	714.677	207.258	370.226	200.161	220.065	452.484	1812.32	546.452	0	147.935	221.774	142.774	756.806	0	0	1446	0	222.839	161.161	95.1613	0	464.419	0	154.645	0	0	226.613	1223.74	290.903	0	306.419	155.484	381	545.613	803.903	0	481.452	43.8065	236.742	128.613	395.935	765.097
201208	115019	188.581	212.968	0	232.032	4157.29	294.871	700.71	206.839	378.839	199.903	206.548	429.516	1864.48	566.742	0	156.613	229.516	131.226	1057.45	0	0	1452.84	0	236.419	167.968	83.4194	0	457.161	0	148	0	0	229.806	1359.58	281.419	0	338.419	152.548	385	567.355	797.677	0	462.581	45.129	238.645	127.355	436.742	776.839
201209	106188	203.933	201.267	0	226.667	4252.67	325.8	605.333	201.033	393.467	204.4	185.933	400.767	1833.77	585.533	0	151.333	234.567	134.9	1013	0	0	1461.87	0	465.1	166.367	86.7667	0	417.4	0	150.033	0	0	250.233	1327.47	252.367	0	319.8	161.133	407.633	616.5	864.167	0	439.6	43.8	267.433	140.533	511.7	750.433
201210	100091	269.323	184.355	0	207.516	4117.65	340.419	563.258	204.097	380.613	191.548	190.387	369.742	1819.52	569.29	0	134.387	241.129	144.065	793.258	0	0	1501.94	0	415.613	165.387	91.8387	0	384.613	0	147.581	0	0	242.258	1365.68	246.258	0	317.29	154.742	400.226	540.548	840.742	0	424.419	46.4839	270.774	125.968	517.677	696.871
201211	105264	223.1	189.767	0	223.1	4064.3	394.633	553.6	196.467	411.233	191.433	191.3	352.4	1868.23	571.467	0	142.5	233.833	145.3	693	0	0	1514.53	0	351.7	162.733	86.3	0	364.7	0	146.5	0	0	239.533	1358.67	240.933	0	304.9	158.2	418.7	549.367	833.1	0	423.9	53.9	277.1	117.833	447.233	703.133
201212	98306	194.774	185.935	0	214.871	3936.48	421.065	483.839	195.645	458.484	193.839	192.484	316.29	1665.68	557.226	0	144.387	233.742	128.613	581.194	0	0	1543.58	0	223.677	159.419	82.1935	0	347.355	0	138.355	0	0	222.516	1307.61	241.355	0	323.129	161.806	416.968	534.677	777.935	0	403.032	63	250.29	103.871	370.581	735.226
201301	104238	228.226	199.161	0	206.194	4202.55	460.323	537.871	213.355	540.194	210.935	176.839	310.742	1816.61	590.581	0	145.871	268.516	142.323	560.516	0	0	1638.68	0	142.903	157.258	78.6452	0	349.806	0	144.129	0	0	241.935	1403.55	232.871	0	328.29	160.452	453.613	562	759.29	0	411.032	45.5806	251.71	90.8387	291	803.613
201302	89582	186.214	195.179	0	196.893	4107.36	483.143	493.536	232.643	606.357	204.071	166.536	290.821	1816.46	542.714	0	98.75	242.679	140.036	778.821	0	0	1545.07	0	87.8929	158.464	73.9286	0	308.5	0	141.786	0	0	224.786	1418.29	216.25	0	322.929	132.321	398.321	529.429	689.357	0	394.107	25.2857	200.321	81.5714	213.107	829.5
201303	125549	290.71	216.355	0	223.032	5855.39	506.839	639.065	226.258	732.258	221.484	172.065	368.548	2428.13	746.548	0	149.71	254.742	132.71	971.161	0	0	1847.68	0	122.613	180.71	98.0645	0	391.871	0	154.258	0	0	297.129	2146.45	254.387	0	336	157.452	498.71	749.161	1331.77	0	562.806	62.6129	275.129	98.2581	270.419	976.742
201304	121701	329.833	222.867	0	231.733	5637	516.667	647.167	223.333	687.3	216.133	173.533	359.7	2265.73	665.233	0	157.967	244.167	138.667	866.233	0	0	1815.93	0	178.233	186.333	97.3	0	372.633	0	156.967	0	0	285.167	1728.4	253.767	0	325.7	146.2	480.2	653	1033.43	0	445.167	52	264.433	109.567	302.767	995.3
201305	122172	298.194	239.903	0	240.258	4896.68	481.452	597.452	211.774	655.258	204.323	150.387	326.129	2035.68	555.839	0	160.419	205.806	120.774	779.097	0	0	1668.06	0	204.645	175.161	89.5161	0	348.323	0	150.129	0	0	257.129	1529.06	311.161	0	313.194	156.839	492	592.097	926.258	0	408.613	70.9355	279.903	110.71	367.903	1002.1
201306	106546	290.567	211.933	0	237.467	4562.77	418.8	643.233	198.9	706.733	210.867	169	307.667	1897.17	510.7	0	152.333	181.6	111.6	862.667	0	0	1625.73	0	199.5	164.2	80.6	0	315.267	0	149.933	0	0	240.8	1325.3	400.667	0	287	157.333	525.9	542.4	833.6	0	340.6	56.3333	247.867	112.433	345.067	1089.83
201307	113531	230.419	222.516	0	217.355	4857.06	467.419	659.871	205.194	866.484	210.774	143.323	295.129	1905.03	497.871	0	147.548	183.129	126.452	841.097	0	0	1643.35	0	170.194	168.839	87.8065	0	300.774	0	154.355	0	0	232	1290.48	319.677	0	294.226	155.581	538.548	542.258	955.387	0	334.774	49.2581	222.323	105.903	330.065	1142.26
201308	107051	250.323	229.194	0	213.548	4966.65	511.452	671.194	207.452	945.935	216.935	150.29	291.194	1897.35	541.29	0	158.065	229.774	116.645	811.968	0	0	1625.35	0	184.452	171.806	82.6452	0	314.065	0	154.903	0	0	258.581	1346.1	334.161	0	293.806	158.29	542.161	555.355	885.065	0	332.032	27.0645	226.323	114.742	328.742	1119.65
201309	105219	269.1	238.4	0	217.4	5363.8	566.8	626.667	224.333	963.933	237.9	131	309.467	1946.13	617.3	0	157.467	233.667	123.367	906.633	0	0	1562.77	0	338.033	170.633	83.6667	0	328.1	0	153.4	0	0	258.133	1416.6	287.9	0	292.2	153.5	577.433	589.4	984.467	0	347.3	40	269.933	101.733	508.9	1099.5
201310	100254	243.29	220.355	0	199.71	5035.81	533.968	620.839	216.581	922.29	222.742	156.484	290.258	1972.97	583.355	0	125.806	222.226	98.8387	886.645	0	0	1478.52	0	241.226	165.032	88.2581	0	317.387	0	138.387	0	0	255.645	1369.13	251.903	0	313.806	154.161	558.323	556.548	918.065	0	333.548	52.6774	262.323	103.742	471.323	955.355
201311	1088	214.3	212.6	0	199.267	4854.87	464.633	502.9	212.9	907.533	243.033	191.567	279.933	1955.63	580.6	0	126.8	218.933	108.733	825.033	0	0	1443.13	0	233.8	164.233	109.333	0	260.5	0	122.533	0	0	229.7	1410.17	214.833	0	289.233	152.7	488.4	560.633	920.233	0	330.167	60.3	265.667	106.1	456.333	849.133
201312	1065	209	188.226	0	178.226	5210	458.935	440.871	206.581	435.871	206.774	274.194	277.129	2632.39	725.613	0	142	222.806	119.484	1319.58	0	0	1379.35	0	187.581	170.548	121.29	0	281.484	0	118.742	0	0	220.097	1205.9	224.968	0	335.161	172.645	517.806	570.613	898.29	0	357.194	64.0645	278	94.1935	453.581	924.968
201401	850	167.29	191.484	0	169.161	5100.74	456.516	458.774	214.903	312.935	209.516	238.129	257.742	2673.35	919.226	0	108.129	231.097	122.935	1396.06	0	0	1235.23	0	146.71	172.677	96.871	0	306.29	0	120.032	0	0	220.129	1079.29	205.355	0	357.032	178.581	538.806	585.194	895.548	0	368.032	40.8065	232.871	91.4194	354.806	914.258
201402	88549	178.607	192.964	0	168	5160.71	493.357	542.393	203.821	302.679	220.857	249	273.036	2621.5	961.25	0	116.321	217.786	99.4286	1444.18	0	0	1240.18	0	150.214	170.429	96	0	302.286	0	123.429	0	0	214.107	1001.75	220.25	0	320.321	171.429	567.857	583.036	913.964	0	427.071	25.3571	224.179	89.5714	345.643	1013.79
201403	111975	226.129	218.065	0	187.677	6319.94	539.419	667.226	210.226	311.355	231.935	296.839	290.258	3335.1	933.097	0	130.258	233.774	113.677	1621.03	0	0	1301.32	0	225.194	180.419	95.7742	0	354.355	0	138.323	0	0	254.226	1205.81	235.871	0	363.935	189.71	680.419	706.903	1345.52	0	421.742	47.871	277.581	97	472.742	1061.29
201404	118849	214.2	252.167	0	189.233	6272.1	554.8	713.033	225.833	316	239.933	326.067	287.533	3863.4	974.533	0	145.2	186.733	120.567	1743.97	0	0	1366.6	0	295.8	187.533	99.4667	0	395.4	0	139.3	0	0	245.6	1188.23	154.267	0	378.933	199.067	723.8	668.333	1185.87	0	381.933	49.5667	290.367	85.5	509.4	1088.87
201405	106557	253.613	274.194	0	194.839	5911.16	454.968	774.484	230.419	319.839	220.194	469.645	309.774	3552.77	739.581	0	143.355	218.097	122.065	1610.13	0	0	1349.39	0	327.29	183.355	89.2258	0	368.677	0	141.774	0	0	229.226	1182.94	0	0	370.645	177.323	716.677	650.613	1139.29	0	402.161	71.0323	313.065	89.0645	557.968	990.774
201406	101463	254.433	262.633	0	204.633	5301.93	477.033	539.733	214.867	310.667	200.367	980.9	333.867	2938.1	568.167	0	130.467	231.067	108.233	1346.9	0	0	1164.57	0	254.5	173.933	101.4	0	316.267	0	127.167	0	0	234.233	1004.57	0	0	407.067	181.433	614.3	588.067	1038.87	0	375.833	61.8667	285.033	95.1667	505.333	760.9
201407	105782	234.226	247.516	0	198.903	5205.58	464.452	482.645	200.226	305.226	214.548	776.387	282.161	3096.65	553.968	0	131.355	224.226	108.871	1505.97	0	0	1268.74	0	185.452	178.968	101.677	0	412.871	0	133	0	0	220.935	1131.81	0	0	357.032	174.161	578.839	578.355	920.871	0	327.129	47.7097	234.065	93.8387	420.839	781.516
201408	97039	208.71	263.71	0	191.968	5162.71	436.129	554	217.387	323.161	228.806	809.258	284.065	3108.16	616.226	0	134.355	239.581	99.8065	1418.94	0	0	1348.74	0	167.613	186.065	103.032	0	452.29	0	131.419	0	0	226.323	1076.71	0	0	371.355	175.645	596.548	602.806	881.355	0	339.032	30.6452	243.935	87.2903	462.613	1045.68
201409	95893	224.4	286.133	0	188.433	5643.27	429.967	522.467	230.367	357.867	233.1	807.7	249.5	3499.07	726.233	0	134.333	244.733	99.0667	1489.03	0	0	1359.97	0	291.467	186.5	87.5667	0	480.367	0	118.4	0	0	256.633	1065	0	0	408.433	192.967	596.233	631.633	1002.3	0	334.067	34.7667	299.8	118.8	727.233	956.6
201410	88991	225.71	259.452	0	188.194	5963.19	413.677	522.29	223.129	359.194	215.065	879.839	210.129	4061.94	770.065	0	106.129	234.258	99.129	1454.1	0	0	1497.39	0	248.742	188.194	72.3871	0	502.129	0	124.871	0	0	242.71	1042.65	0	0	384.968	182.484	579.935	624.742	1082.52	0	282.968	42.2903	293.129	95.6774	650.452	1074.65
201411	86081	242.033	198.1	0	209.267	5965.87	375.933	459.867	219.433	337.567	235.733	915.2	206.767	4161.13	695.167	0	119.9	187.967	106.667	1318.03	0	0	1288.33	0	240.3	191	63.1667	0	489.3	0	131.8	0	0	245.733	1061.53	0	0	435.633	216.933	573.567	609.033	1030.43	0	271.2	35.6333	303.1	81.5667	622	828.333
201412	93000	248.194	186.484	0	225.161	6224.74	395.935	351	212.258	345.355	239.645	908.387	185.29	4544.1	701.742	0	125.484	190.871	106.194	1631.97	0	0	1404.77	0	221.548	186.387	69.4839	0	518.774	0	128.806	0	0	258.323	1098.87	0	0	418.097	170.548	585.871	659.645	1077.29	0	275.355	40.7419	301.452	64.7742	566.065	711.71
201501	95151	239.645	199.161	0	215.194	5964.48	402.355	345.226	207.871	311.645	264.387	911.839	168.548	5463.35	744	0	128	149.581	109.645	1958.55	0	0	1738.48	0	178.129	183.355	62.4194	0	548.935	0	128.516	0	0	243.323	1122.42	0	0	435.742	108.387	648.581	673.742	1122	0	295.581	32.9355	291.968	67.7097	478.903	745.032
201502	75541	202.643	192.786	0	202.643	5654.21	407.643	266.643	208.321	301.786	280.214	854.75	155.179	4726.04	688.464	0	82.6786	133.893	117.75	1832.71	0	0	1607.25	0	135.857	170.179	36.8571	0	467.5	0	123.964	0	0	222.821	1050.25	108.357	0	422.75	136.321	533.786	570.929	908.821	0	251.214	15.2857	242.5	68.2857	354.357	681.786
201503	113242	290.258	224.548	0	240.032	7016.94	420.903	267.935	211.806	323.226	329.516	943.419	170.742	6866.23	851	0	127	146.161	118.548	2414.26	0	0	2081.65	0	216.935	201.484	64.4839	0	603.516	0	138	0	0	273.258	1209.65	227.71	0	438.194	177.774	664.452	756.097	1412.03	0	319.452	25.0323	318.355	78.1613	541.871	1040.06
201504	107997	285.5	224	0	263.867	6727.77	392.167	266.8	210.133	371.133	324.567	946.9	181.467	6964.17	867.867	0	136.7	129.2	101.8	2635.07	0	0	2085.33	0	250.9	200	65.2	0	696.2	0	150.533	0	0	264.4	1172.13	232.8	0	441.133	108.6	642.233	734.533	1230	0	280.233	58.5667	319.533	72.2667	672.567	1155.73
201505	102067	314	212.323	0	281.581	6357.81	419.774	230.065	244.032	362.161	314.677	952.452	162	6644.94	816.774	0	131.032	109.871	92.7097	2300.55	0	0	2015.52	0	272.419	177.258	64.3548	0	653.806	0	145.065	0	0	265.258	1124.87	219.742	0	411.484	43.9355	664.516	739.903	1140.06	0	273.871	67.9032	331.097	94.129	798.161	1159.48
201506	102388	314.2	193.467	0	320.967	6045.77	445.8	222.433	220.8	342.567	307.633	998.033	152.367	6475.5	818.367	0	137.333	115.8	97.3667	2507.1	0	0	1998.6	0	239.1	200.2	88.9	0	557.733	0	162.3	0	0	251.133	1094.97	223.4	0	409.533	94.1	639.3	741.033	1198.63	0	277.9	63.0667	325.233	74.6333	684.4	1167.5
201507	102986	335	208.387	0	334.387	5886.97	488.226	217.226	196.032	342.032	312.548	984.258	126.548	5776.29	709.355	0	132.484	98.4516	101.29	2339.1	0	0	1748.61	0	193.29	189.161	97.4839	0	437.516	0	156.097	0	0	244.968	1052.58	222.419	0	411.742	139.452	607.323	724.581	1062.52	0	247.258	28.6774	286.645	69.129	642.484	1155.23
201508	95746	298.968	221.903	0	384.613	6064.23	464.677	238	200.452	356.677	296.581	977.032	115.065	6107.94	604.29	0	146.677	99.4194	87.2581	2367.52	0	0	1782.94	0	171.774	195.968	79.0968	0	443.613	0	122.774	0	0	245.387	1084.55	211.968	0	411.484	156.71	559.258	702.29	1039.03	0	235.806	17.5484	286.645	86.129	675.871	1146.65
201509	95081	302.933	231.867	0	306.8	5765.67	385.8	234.7	207.933	346.767	303.133	949.267	123.767	6041.23	571	0	134.6	112.833	82.1	2250.83	0	0	1700.33	0	221.533	199.567	74.4333	0	531.5	0	126	0	0	249.667	1077	207.7	0	393.8	153.867	594.8	679.3	1056.57	0	239.2	22.9333	304.867	87.8333	909.267	1095.83
201510	86024	301.419	224.323	0	233.935	5678.42	377.419	216.129	201.839	310.774	281.226	917.968	110.71	5664.06	517.097	0	104.161	102.548	85.0323	2024.87	0	0	1481.65	0	217.71	207.387	69.3548	0	406.29	0	111.839	0	0	236.71	1046.55	208.032	0	485.161	172.806	593.161	611.452	1088.61	0	226.774	20	299.871	83.1613	896.935	1059.35
201511	88115	316.433	203.167	0	224.533	6238.63	330.233	288.333	204.067	323.633	302.3	966.933	101.667	5996.53	528.733	0	120.2	89.8	83.1	2112.93	0	0	1725.5	0	232.367	354.8	70.1667	0	414.867	0	116.567	0	0	246.833	1069.97	206.867	0	467.833	166.8	564.6	634.567	1146.07	0	228.267	37.3	326.333	87.1	894.1	1054.7
201512	89818	306.742	210.935	0	301.548	5958.19	301.097	226.742	210.194	329.161	257.871	1327.06	120.613	6314.74	534.613	0	113.065	91.2581	90.5484	1759.58	0	0	1550.81	0	204.742	245.516	83.0323	0	365.258	0	111.935	0	0	248.581	1047.35	211.581	0	427.71	155.226	589.774	630.516	1062.9	0	219.742	38.0645	325.581	91.7742	769.065	1070.55
201601	86181	287.968	213.29	0	288.29	5680.06	339.935	263.839	211.484	351.29	241	1374.45	117.871	6996.58	547.968	0	110.387	91.4194	90.7742	1800.74	0	0	1737.9	0	151.806	375.097	63.871	0	313.516	0	93.4194	0	0	241.548	1050	214.323	0	401.581	139	595.774	625.258	1021.19	0	217.613	29.7742	304	80.0645	635.097	1089.16
201602	83527	273.828	203.931	0	240.69	5575.76	331.172	265.483	209.586	507.931	222.138	1234.55	114.759	6642.31	617.069	0	83.4138	95.6897	82.8276	1822.45	0	0	1499.38	0	121.241	586.034	46.1724	0	300.897	0	96.4138	0	0	258.483	1051.72	215.069	0	380.103	143.276	551.345	605.862	990.966	0	225.138	10.5172	267.138	81.4138	452.483	1063.62
201603	114627	374.258	245.29	0	261.968	8020.71	393.323	266.355	211.419	382.839	275.774	1250.26	157.516	7980.52	691.581	0	111.484	94.9677	78.7742	2450.68	0	0	1759.16	0	204.29	846.839	74.8065	0	290.258	0	113.161	0	0	398.484	1160.45	243.774	0	410.419	151.484	716.839	789.065	1526.29	0	291.548	30.4194	337.161	105.645	688	1142.1
201604	103397	374	244.567	0	286.5	7909.5	401.5	218.467	228	357.6	275.333	1245.73	150.9	6026.1	646.333	0	98.9333	80.2333	80.7	1932.47	0	0	1564.13	0	213.2	757.4	76.7333	0	257.933	0	117.967	0	0	319.433	1853.57	370.067	0	394.167	149.2	672.267	663.167	1322.73	0	247.833	31.1333	323.733	79.1	676.533	1103.13
201605	100500	406.258	260.387	0	286	8372.81	526.226	203.968	563.29	369.419	290.613	1089.39	178.742	3432.65	575.742	0	127.774	77.4194	107.839	1680.42	0	0	1309.39	0	229.935	579.161	82.129	0	251.161	0	119.032	0	0	270.839	3415.29	294.258	0	393.484	143.613	780.613	709.645	1435.74	0	247.645	58.7097	416.677	81.5161	744.968	1110.68
201606	94064	409.333	245.3	0	265.333	6672.93	429.5	200.867	325.567	329.7	266.2	1755.6	103.533	2705.9	491.167	0	141.767	87.8	113.333	1292.37	0	0	1492.47	0	204.367	550.233	99.1333	0	227.067	0	129.9	0	0	268.933	3682.2	245.767	0	363.133	123.6	752.567	597.667	1308.1	0	241.033	18.7667	338.633	78.9	669.567	1107.2
201607	92793	352.968	234.903	0	246.032	6278.45	413.355	189.677	217.484	337.194	232.613	1957.16	60.9355	2334.97	404.355	0	115.935	68	94.5161	1188.61	0	0	1385.48	0	177.516	345.839	88.129	0	210.774	0	100.548	0	0	240.903	3409.61	204.968	0	441.968	164.452	648.161	543	1232.13	0	225.129	14.2903	290.097	90.4194	619.677	1093.74
201608	95924	328.581	232.774	0	245.645	6780.23	382.548	222.355	210.581	349.355	229.71	2001.61	48.2903	2618.32	406.516	0	112.387	57.6129	73.5806	1193.19	0	0	1288.26	0	148.161	199.935	98.5806	0	205.129	0	92.0968	0	0	237.032	3648.61	203.226	0	429.581	161.387	589.097	567.452	1229.1	0	242	18.129	281.129	83	688.484	1092.23
201609	89342	316.9	240.1	0	241.8	7190.23	396.467	197.633	212.733	377.567	233.667	2151.9	59.5333	2831	422.9	0	123.367	47.4333	74.8667	1181.13	0	0	1358.53	0	249.633	175.867	86	0	201.433	0	106.9	0	0	252.867	4096.53	227.967	0	402.667	174.9	636.367	578.733	1278.2	0	259.167	16.8	316.933	115.4	976.733	1083.97
201610	83092	334.452	226.935	0	232.355	6763.61	398.129	207.129	212.548	380.645	226.645	2250.52	47.2903	2649.55	410.29	0	110.065	54.0323	77.3548	1133.9	0	0	1332.94	0	219.968	154.71	71.8065	0	202.419	0	84.3226	0	0	254.323	4491.45	246.774	0	437.323	195.71	626.903	564.226	1339.61	0	235.968	20.0645	320.419	122.968	944.774	1057.1
201611	87963	337.533	215.833	0	258	6650.8	362.033	217.067	202.167	400.433	226.767	2167.7	33.4667	2622.23	481.6	0	116.467	45.2667	89.1	1117.83	0	0	1093.57	0	214.767	163.933	76.0333	0	214.667	0	87.5333	0	0	248.233	4186.3	240.3	0	416.467	188.933	626.033	577.5	1329.6	0	199.867	21	331.033	93.0667	1003.87	1047.87
201612	89609	334.613	229.161	0	229.806	6999.42	351.742	226.742	201.452	449.032	224.742	2221.77	47.2903	2641.13	610.839	0	114.419	48.9677	79.7742	1098.77	0	0	1083.74	0	205.548	165.742	81.3226	0	197.387	0	82.5484	0	0	226.097	4613.26	251.258	0	453.258	165.129	676.258	572.871	1283.65	0	200.806	24	328.742	90.0968	847.71	1057.61
201701	80911	287.774	214.355	0	197.161	5880.65	320.71	199.516	190.903	475.29	215.774	2081.48	28.7097	2330.32	536.645	0	110.71	42.2581	77.6774	948.71	0	0	926.452	0	140.097	138.452	71.0323	0	178.968	0	78.4516	0	0	200.806	4402	236.903	0	392.935	178.516	593.194	493.871	1034.26	0	182.806	18.0968	263.226	77.8387	547.419	1016.74
201702	92037	321.071	234.25	0	218.929	6011.79	373.036	244.607	189.071	497.286	222.714	2346.39	52	2797.18	471.964	0	114.929	55.9286	82.3214	1174.68	0	0	771.321	0	159.893	159.429	80.5	0	217.429	0	88.1071	0	0	218.179	6328.11	225.821	0	395	182.5	649.857	587.679	1256.21	0	186.929	6.92857	272.429	41.25	721.571	1099.61
201703	105633	375.032	274.129	0	244.065	8832.84	419.839	229.452	213.161	538.161	263.581	1760.65	37.2903	3363.74	530.774	0	136.677	57.4839	90.9677	1644.97	0	0	541.065	0	243.839	179.516	89.1613	0	299.032	0	109.548	0	0	274.742	5769.81	293.355	0	397.065	209.839	741.935	900.452	1776.55	0	235.71	23.9355	387.806	69.6129	919.355	1136.26
201704	97296	348.067	270.7	0	238.467	8635.87	408.733	203.2	212.4	469.167	267	1142.2	52.2	4287.37	456.233	0	139.4	48.6333	84.3333	1986.77	0	0	454.467	0	267.2	177.533	103.367	0	269.633	0	104.633	0	0	259.5	3527.37	266.1	0	385.633	202.133	804.1	768.1	1392.43	0	236.267	16.8667	408.233	85.3667	687.9	1131.23
201705	101628	384.903	324	0	307.129	8666.1	492.742	175.355	231.677	442.871	286.871	1037.42	100.065	5853.32	463.161	0	153.355	49.3226	83.8065	2451.87	0	0	483.903	0	419.258	182.29	105.742	0	310.065	0	100.097	0	0	257.419	1924.77	256.161	0	402.677	237.226	876.065	875.065	1330.29	0	246.419	46	490.742	88.6452	864.097	1144.68
201706	99001	382.367	292.967	0	265.1	8244.03	551.667	140.333	233.4	414.2	334.433	724.633	84.2667	5096.63	455.933	0	142.467	42.8667	89.6333	2853	0	0	554.2	0	595.7	177.667	109.267	0	334.133	0	91.9	0	0	258.567	1470.47	261.633	0	416.1	257.9	795.433	804.467	1291.4	0	237.667	39.2333	441.833	93.1667	749.167	1121.67
201707	96471	362.903	273.226	0	276.387	7342.13	518.548	140.742	248.032	329.774	319.839	616.323	86.4194	3856.35	397.452	0	138.387	31.3548	98.3226	2804.35	0	0	496.839	0	261.839	213.742	89.1613	0	312.387	0	119.452	0	0	226.871	1255.39	258.774	0	428.484	260	689.806	762.29	1165.45	0	180.613	7.80645	359.677	86.4839	575.871	1069.77
201708	100076	334.71	278.065	0	323.871	7522.35	536.839	175.484	235.484	371.613	351.935	563.129	81.9677	3687.29	464.935	0	128.484	55.9355	88.1935	3008.45	0	0	570.806	0	210.548	231.194	87.8065	0	373.774	0	111.839	0	0	244.935	1572.74	298.194	0	430.774	278.968	663.71	827.065	1174.84	0	220.645	6	385	105.871	665.871	1076.71
201709	92494	327.833	267.767	0	365.233	8194.27	521.633	150.567	216.8	363.4	359.567	608.933	63.5333	4276.63	541.467	0	129.167	47	96.9333	3380.13	0	0	1052.77	0	461.3	224.667	84.1667	0	369.233	0	106.767	0	0	295.867	2016.37	260.367	0	404.3	254.067	723.867	775.5	1239.27	0	225.733	32.3667	389.033	108.033	980.3	1062.93
201710	81554	318.71	253.71	0	250.903	6417.71	452.258	125.452	214.935	311.968	300.71	554.097	34.2581	4164.23	543.613	0	124.097	36.871	87.8387	2741.45	0	0	1071.29	0	337.613	183.935	89.6774	0	308.935	0	94.5484	0	0	228.065	1109.71	220.452	0	371.161	266.097	699.032	585.129	1164.65	0	151.548	17.5806	377.29	87.0323	927.774	970.032
201711	89976	346.633	262.7	0	233	13994.8	497.3	127.767	312.633	387.333	364.733	640.267	73.1	6193.23	947.033	0	139.567	68.7667	91.0333	4107.03	0	0	1702.8	0	387.067	257.2	81.9667	0	368.567	0	110.233	0	0	438.333	2515.17	266.433	0	410.667	393.633	766.767	676.333	1565.37	0	221.967	35.1667	463.567	94.9333	1034.6	948.3
201712	87630	317.161	253.032	0	231.129	9534.87	417.968	120.452	266.258	443.71	351.387	431.419	84.3548	6911.13	872.903	0	123.355	63.6452	86.5806	3271.68	0	0	1652.71	0	489.226	222.968	81.0645	0	335.677	0	102.419	0	0	359.258	1529.16	201.097	0	363.516	350.194	803.258	552.484	1397.32	0	250.581	37.6774	418.935	106.548	1006.65	931.968
201801	96125	324.71	262.581	0	267.194	6177.77	476.032	133.29	262.548	397.419	275.355	303.355	63.0968	4681.94	681.677	0	142.032	58.5161	96.4839	3279.45	0	0	1285.42	0	406.258	214.065	75.4516	0	306.452	0	87.4194	0	0	243.677	1183.35	216.129	0	356.613	284.419	828.839	507.29	1077.39	0	226.129	29.6774	370.065	105.258	728.516	899.161
201802	77224	287.857	235.214	0	257.143	4923.54	440.571	151.821	260.964	337.036	303.571	238.714	39	4354.64	470.607	0	93.0714	76.7143	103.643	3209.75	0	0	1193.29	0	171.214	222.286	44.7857	0	246.786	0	73.1429	0	0	222.25	1084.46	210.821	0	295.429	247.286	634.321	447.179	808.929	0	176.393	13	308.75	98.3214	423.25	840.643
201803	110124	342.323	272.645	0	295.129	7513.35	546.226	154.548	435.806	660.29	456.935	324.677	82.2258	5129.58	536.419	0	139.419	63.0968	98.5161	2708.81	0	0	1784.42	0	378.161	287.161	81.5161	0	330.871	0	110.806	0	0	304.355	2133.39	279.903	0	322.194	281.484	887.871	634.355	1622.74	0	306.419	50.4516	486.774	119.032	777.871	977.774
201804	100054	359.067	302.267	0	302.5	7176.57	533.8	147.667	391.4	556.067	368.233	319.3	74.9333	4498.57	427.1	0	150.267	59.8	99.7	2910.83	0	0	1475.83	0	400.367	312.967	75.1333	0	343.733	0	111.833	0	0	259.9	1319.57	259.167	0	310.033	278.2	861.167	540.033	1227.6	0	244.5	68.9667	474.533	110.233	795.367	930.967
201805	102063	449.806	310.355	0	311.839	8182.39	498.806	147.355	288.548	414.452	514.161	423.71	79.4839	5264.26	473.839	0	169.742	47.3226	102.484	3309.39	0	0	1535.55	0	408.323	292.935	84.4194	0	324.226	0	107.29	0	0	269.194	1586.35	291.774	0	375.194	278.484	872.065	699.968	1408.13	0	275.161	69.0645	546.516	112.419	904.903	1018.45
201806	91603	390.767	287.267	0	302.567	7461.5	453.833	174.767	294.733	390.167	584.167	454.633	72.5667	6184.9	478.733	0	130.7	36.4333	93.8667	3514.87	0	0	1915.23	0	375.5	286.933	60.8667	0	337.267	0	108.2	0	0	269.633	1778.23	286.1	0	423.333	264.533	814	761.9	1221.67	0	251.6	71.6667	452.467	91.6	911.667	1044.17
201807	95338	324	282.323	0	304.387	8167.58	436.806	188.774	285.645	407.581	541.129	377.161	79	5122.74	433.548	0	136.097	34.2258	88.9677	3193.84	0	0	1777.68	0	325.677	275.903	59.1935	0	382.645	0	111.516	0	0	244.581	1389.61	278.194	0	424.097	245.516	708.903	752.516	1184.74	0	220.645	96.6129	407.194	107.097	826.226	1039.45
201808	94232	279.323	313.806	0	321.419	7830.84	406.839	113.097	308.032	492.581	547.032	370.387	95.8387	5051.42	454.226	0	122.677	52.9355	93.6774	3255.55	0	0	1772.39	0	378.065	252.065	41.4839	0	526.742	0	99.6129	0	0	258.258	1775.1	285.129	0	414.935	246.871	726.355	836.484	1307.42	0	262.484	75.6129	464.032	124.419	900.935	1043.29
201809	88302	293.1	309.567	0	436.767	6396.23	313.167	142.167	387.067	945.033	704.433	410.867	101.967	7409.2	538.1	0	127.2	54.0667	97.3333	3031.3	0	0	2167.57	0	814.2	326.3	46.8333	0	730.3	0	95.9	0	0	277.233	3047.77	319.7	0	386.967	245.067	813.533	878.267	1648.03	0	316.133	72.9333	470.667	117.967	1109.77	1010.03
201810	84680	282.129	323.226	0	561.194	8748.23	329	166.935	297.871	1254.42	587.581	326.774	90.6774	4760.74	542.871	0	121.129	53.3226	98.6774	2088.81	0	0	2342.39	0	855.129	248.129	61	0	553.161	0	85.7419	0	0	270.581	3523.16	280.581	0	650.355	434.387	792.581	823.129	1374.9	0	262.774	59.129	496.645	125.548	943.581	994.032
201811	87709	302.8	314.6	0	639	9511.77	316.067	160.333	360.9	1689.43	700.033	352.333	104.733	4998.4	559.333	0	128.033	49.6	96.1667	1613.4	0	0	2664.97	0	871.133	256.167	68.8	0	558.567	0	87.9	0	0	295.3	4992.77	259.333	0	499.3	301.633	828.633	864.067	1597.57	0	258.7	31.2333	515.967	121.4	980.467	1039.7
201812	83205	282.516	334.645	0	670.903	9208.74	289.774	147.774	297.323	1957.23	686.355	331.387	94.9677	5623.81	516.548	0	138.226	53.871	104.548	1377.81	0	0	1853.65	0	750.258	250.613	69.0645	0	525.774	0	93.9355	0	0	293.581	3286.52	294.323	0	450.806	292.387	852.903	840.774	1422.16	0	355	38.9355	511.452	116.613	989.71	1029.55
201901	88597	261.194	330.742	0	585.516	9374.84	315.129	168.129	333.194	1945.55	634.871	286.677	88.0645	5593.81	550.871	0	119.419	65.3871	106.29	1394.97	0	0	1982.81	0	415.935	254.645	59.5161	0	498.645	0	89.4194	0	0	285.806	3660.19	302.742	0	507.71	334.581	859.194	859.581	1325.26	0	299.581	19.6129	459.742	120.29	807.774	1045.29
201902	73096	250.25	277.25	0	571.393	8958.96	291.357	175.214	355.929	1991.54	651.464	262.5	90.3571	4527.39	545.321	0	93.1429	56.6071	112.179	1362.89	0	0	2122.36	0	210.286	248.857	45.6786	0	546.536	0	99.5357	0	0	271.071	3939.29	308.679	0	449.107	291.357	749.607	807.75	1248.71	0	293.714	17.7857	410.143	102.964	645.286	1029.54
201903	97866	303.129	348.419	0	575.097	12617.9	318.387	170.452	360.194	2447.06	837.71	408.419	96.0968	7130.42	819.581	0	142.613	65.6774	116.484	1566.81	0	0	2618.19	0	560.097	319.516	71.1613	0	743.097	0	110.323	0	0	389.581	5686	435.129	0	505.161	310.871	977.871	1058.65	2511.35	0	517.387	60.1613	578.71	141.968	954.194	1169.45
201904	101191	288.867	348.267	0	401.9	10987.6	256.633	151.733	277.567	3002.33	841.433	355.6	85.0667	5486.1	665.733	0	171.433	52.6	107	948.3	0	0	2447.93	0	796.267	318.233	57.7	0	888.7	0	111.567	0	0	319.8	5515.33	284.567	0	455.633	302.767	902.267	1065.17	1205.23	0	565.067	62.9667	563.8	118.5	1026.03	1276.1
201905	96106	292.935	360.645	0	378	10048.3	250.581	143.161	270.581	2841.39	1068.35	308.484	76.8387	5784.87	570.194	0	190.645	48.7742	108.806	713.968	0	0	2170.77	0	802.645	303.355	76.1935	0	866.484	0	121.613	0	0	284.355	4141.65	267.065	0	455.677	295.742	918.226	1050.55	1099.29	0	369.581	88.9355	598.806	123.065	1019.97	1237.39
201906	99555	308.767	333.133	0	385.2	9560.33	287.667	147.067	360.967	2614.1	1250.57	291.8	88.8667	5358.03	589.533	0	165.533	49.9667	128.933	731.667	0	0	1830.23	0	655.567	323.3	62.4667	0	882.533	0	109.033	0	0	300.067	4082.47	303.1	0	449.8	280.033	862.9	991.033	1290.23	0	370.767	72.1	553.733	216.5	934.067	1150.87
201907	93318	283.806	303.355	0	361.774	7107.87	248.355	124.065	249.194	2784.68	1101.87	259.161	87	5848.68	508.194	0	151.839	36.6129	101.387	643.774	0	0	2189.29	0	356.774	290.065	71.2903	0	735.129	0	112.581	0	0	249.097	2855.42	250.032	0	402.742	267.935	759.677	950.387	1302.13	0	203.452	32.3548	378.419	108.677	989.774	1100.52
201908	84304	265.355	291.419	0	720.581	6839.84	234.194	116.258	245.581	2999.87	995.129	255.613	92.871	6462.1	505.935	0	134.742	48.9355	98.9032	610.29	0	0	2390.06	0	355.613	261.032	59.3226	0	507.548	0	94.8065	0	0	239.161	2584.39	252.258	0	440.065	288.516	713.548	922.419	1334.77	0	188.903	68.0645	359	102.226	1283.55	1044.84
201909	80973	260.333	285.133	0	558.967	7671.07	234.967	95.0333	257.2	3337.2	883.5	317.033	90.4333	9010.6	593.033	0	123.433	48.5667	86.1667	661.2	0	0	2574.2	0	688.467	283.967	65.1667	0	416.7	0	87.3333	0	0	273.667	1835.9	242.533	0	451.133	297.233	763.033	963.067	1121.43	0	185.067	66.3667	427.2	110.6	1522.07	1009.57
201910	75123	267.161	297.968	0	494.613	6827.39	218.71	101	237.774	2987.65	773.548	320.968	58.3226	8040.94	585.355	0	121.258	37.0323	87.4194	503.323	0	0	2344.16	0	505.839	230.677	76.871	0	390.129	0	89.3226	0	0	227.065	1727.52	238.323	0	528.452	331.452	689.129	924.71	995.452	0	147.258	68.1613	405.258	86.6774	1222.58	969.774
201911	73000	270.1	274.567	0	523.3	6983.73	206.2	97.0333	240.4	3299.47	722.9	382.933	69.4	9767.2	655.767	0	121.433	48.0333	94.1667	517.067	0	0	2260.13	0	441.6	214.433	69	0	503.9	0	80.5667	0	0	257.567	1353.73	226.7	0	531.233	354.9	807.567	946.733	1002.57	0	132.067	103.033	418.9	83.3667	1073.07	966.033
201912	71631	278.226	303.194	0	520.258	7657.26	238.613	91.129	250.581	3563	712.903	353.161	63.9032	9419.16	734.839	0	143.161	45.8387	97.9032	517.839	0	0	2386.1	0	379.419	229.065	69.9032	0	479.871	0	121.742	0	0	283.516	1189.23	261.613	0	4062.42	3055.97	982.387	953.645	983.935	0	132.129	101.71	428.419	82.5484	969.548	991.774
202001	67682	252.613	245.548	0	539.258	6796.68	215.581	81.1935	246.129	3531.55	747.161	282.645	62.5484	9188.35	652.097	0	113.452	57.7742	89.4516	486.806	0	0	2099.29	0	226.29	244.968	43.9355	0	440.129	0	93.7419	0	0	239.484	1066.29	220.581	0	1334.77	1102.1	777.613	826.581	784.613	0	107.71	48.4839	372.452	88.2903	530.774	962.548
202002	44933	306.552	270.793	78.4138	654.724	6510.52	219.414	82.3103	219.69	3402.48	562.897	290.414	74.6552	9363.28	639.828	0	122.448	52.3793	104.207	504.379	0	0	1848.62	0	142.276	245.379	17.5172	0	330.069	0	90.7586	0	0	262.862	1569.52	218.966	0	1350.76	1451.34	777.966	980.483	1007.24	0	173.138	62.3103	487.103	107.966	488.759	1013.76
202003	73427	341.581	296.419	3156.65	536.742	6759.74	230.129	91.0645	232.323	3648.19	708.161	506.355	77.5806	7913.19	707.903	1763.13	164.516	38.6452	96.6774	528.71	0	0	1956.9	0	175.355	261.065	57.4194	402.839	373.774	0	100.226	0	0	180.452	1130.29	242.581	569.323	900.387	881.484	843.935	1000.65	2255.68	790.484	296.387	121.032	526.742	90.4516	822.323	1062.58
202004	85684	324.9	291.467	1857.5	440.033	5195.1	206.8	103.967	220.133	3542.83	599.033	410.667	83.4333	6627.1	619.4	1743.03	128.8	16.6	87.3667	456.967	0	0	1661.1	0	208.733	241.5	79.2667	965.4	413.867	1275.1	107.833	0	0	124.8	838.867	205.1	229.033	683.567	583.267	739.8	770.067	1089.5	1161.9	170.633	124.133	457.633	67.8333	857.367	1043.77
202005	83385	272.258	286.903	2072.58	386.645	5178.16	189.677	101	219.484	3362.35	546.226	394.226	79.6129	6303.61	574.613	1200.1	147.323	12.1613	84.9032	478.032	0	0	1339.65	0	284	242.355	68.2258	971.226	384.484	1244.74	107.065	0	0	138.484	804.613	210.194	160.548	543.323	444.419	715.161	729.839	949.129	1082.9	115.097	150.839	416.806	79.5484	900.452	1019.16
202006	84952	247.333	291.267	1582.8	396.467	5622.57	186.9	109.267	242.833	3670.57	552.033	438.9	79.1	5383.93	598.033	1324.47	149.833	8.26667	90.9	483.9	0	0	1740.73	0	333.2	251.567	76.0667	830.833	378.233	1336.37	123.533	0	0	139.3	879.367	218.2	155.9	495.533	369.667	729.4	749.667	1001.43	1035.23	117.1	160.667	429.4	78.8333	924.133	1000.17
202007	83101	247.613	322.161	5031.48	390.097	5322.45	198.71	122.806	238.839	2023.65	761.935	404.839	83.6774	4369.45	597.613	540.548	175.29	19.8065	84.2903	2314.61	0	0	977.452	336.71	258.323	226	64.4516	684.548	393.194	1207.77	119.742	0	0	135.484	943.903	359.742	133.968	507.935	356.323	745.355	802.839	977.258	925.097	187.677	142.387	405.065	63.6452	783	973
202008	76423	248.548	333.419	8141	388.097	5738.68	192.258	121	227.871	806.581	658.581	731.774	66.3226	2434.9	507.806	227.29	159.419	29.8065	69.0968	3828.52	0	0	725.226	1424.55	536.548	227.323	52.5161	388.355	450.258	1042.94	112	0	0	149.452	3134.97	306.258	86.0968	539.645	406.484	737.29	862.839	1064.81	832.194	432.484	136.742	380.129	69.1935	1389.48	931.419
202009	75409	261.9	321.133	10531.2	426.3	6656.47	170.167	95.0667	249.6	889	635.233	630.133	65.7	2178.2	454.767	183	166.167	29.1	83.1333	3884.07	0	0	947.5	793.4	544.433	235.2	58.4	296.533	469.533	1061.17	133.867	0	3840.2	160.1	1481.07	222.067	88.7333	547.433	412.7	867.767	895.8	1243.8	203	449.933	148.933	446.733	82.1	1685.23	923.167
202010	67843	272.161	289.452	10820.8	440.871	10209.4	165.323	106.194	331.839	578.355	849.645	327.484	63.3548	4138.9	492.71	142.323	132.097	36.1935	112.484	5366.29	0	0	1898.26	238.097	605.032	290.71	48.2258	720.903	680.323	911.065	101.419	0	7254.61	174.419	1182.48	221.806	105.548	577.387	441.774	732.484	894.903	1348.26	155.032	155.355	136.935	458	81.6129	1595.9	883.419
202011	69640	266.333	289.733	11123.8	520.6	7776.27	179.7	105.7	307.433	690.7	1468.53	352.8	76.8667	3419.9	471.133	150.9	136.967	25.2667	99.9	3902.57	0	971.567	1186.63	211.733	614.633	312.467	54.2	549.3	570.333	246.7	107.567	0	4909.83	171.967	1282.13	233.1	91.6	606.933	466.7	771.7	861	1203.9	163.733	133.7	155.2	473.9	94.8	1085.83	851.4
202012	64097	271.613	305.226	10146.2	474.806	5860.94	175.419	118.548	278.516	497.968	1018.48	296.806	70.4839	2426.29	425.355	130.194	145.161	34.5161	100.387	3812.84	0	1393.58	932.129	183.839	412.129	296.71	65.129	416.581	540.194	495.581	107.742	0	5203.03	156.806	876.613	214.161	80.1935	583.097	444.032	817.71	792.903	1147.03	170.387	125.097	159.097	441.677	80.7097	1067.97	833.871
202101	64813	249.29	279.258	10526.9	436.355	4791.55	155.903	112.742	244.161	407.419	685.613	246.677	51.3871	2322.84	395.613	107	137.71	34.1613	115.516	3370.16	0	1038.35	794.226	168.968	306.258	269.71	45.0968	470.419	510.613	297.613	99.9032	0	5406.68	151.129	747.194	203.581	74.7097	557.839	422.516	725.581	712	965.29	178.645	105.935	125.774	374.581	70.9355	897.806	837.194
202102	55425	237.75	254.214	10769.6	405.571	4116.32	146.321	120.286	212.821	388.429	553.036	218.036	31.4286	1938.86	350.75	88.3571	115.179	27.3571	76	3413.32	0	115.357	776.571	169.107	196.214	205.107	29.5714	452	408.679	292	87.8214	0	4328.29	124.643	641.929	184.286	70.9643	659.571	494.821	594.464	665.393	835.286	147.286	93.8571	108.964	309.464	37	716	861.036
202103	80803	303.613	305.806	11995.2	451.548	7101	166.613	108.871	257.258	534.29	763.742	408.71	59.6452	1807.48	688.774	124.935	156.548	32.3871	75	3180.45	0	101.194	1083.06	173.581	364.355	282.935	55.9355	793.935	541.129	252.742	117.161	0	5309.97	140.29	921.29	236.387	152.677	610.903	437.323	912.677	969.065	1955.19	195.935	206.645	175.194	502.097	68.2903	999.484	964.742
202104	80548	275	340.9	6637.73	459.5	7031.6	163.3	89.6	270.467	543.767	846.633	300.9	54.7667	1224.6	666.267	150.7	121.667	44.9333	81.5	624.667	0	88.8	1017.23	175.133	384.167	248.067	78.5667	273.933	317.333	297.367	114.8	0	4674.77	142.633	925.3	236.567	128.433	541.767	321.967	862.867	821.2	1191.37	148.533	120	198.467	489.2	62.5333	1008.5	975.6
202105	75243	291.516	293.452	8393.16	378.839	6487.87	170.032	101.097	255.871	466.613	482.839	248.355	49.8065	902.323	315.129	124.419	122.484	40.6452	75.2581	455.226	0	98.7419	640.29	161.258	369.194	216.484	61.2581	152.129	285.516	262.871	82.6129	0	5401.97	125.484	822.677	251.226	122.484	500.226	359	762.71	683.645	1053.1	153.645	102.839	180.194	446.258	67.2903	871.065	894.29
202106	73884	312.567	307.7	10343.1	381.667	7444.27	162.633	99.1667	260.867	738.133	683.067	267.267	43	970.933	346.633	127.6	150.667	21.1	80.9333	591.233	0	107.033	834.767	162.467	439.233	262.9	71.9667	134.1	339.033	203	78.7333	0	4968.63	135.233	1052.03	225.267	129.033	539.233	351	748.833	705.9	1081.03	151.633	105	184.6	464.467	64.6667	964.167	927.867
202107	76648	326.452	299.065	9914.26	392.839	6546.1	151.161	91.0968	253.774	760.355	591.742	253.677	60.6452	1010.29	305.548	110.452	125.839	16.129	76.7742	694.258	0	90.1613	766.935	153.645	391.355	257.839	56.9677	126.71	340.452	90.4839	81.1935	0	4581.45	126.935	738.129	216.032	130.065	532.774	353.29	690.71	735.677	1038.97	175.355	107.258	148.484	376.677	63.9677	1111.68	885.742
202108	67966	321.645	302	10738.6	367.742	7047.1	146.645	92.3548	247.645	495.871	785.387	257.065	57.7419	1183.61	360.065	104.613	106.742	22.4516	79.8065	2059.71	0	104.935	771.935	162.71	492.645	245.161	33.7097	121.161	500.29	90.0968	75.871	0	5051.26	113.452	781.323	213.484	133.742	551.774	436.613	631.258	861.097	1052.16	255.935	116.097	144.581	392.387	80.9677	1610.48	928.645
202109	67812	291.033	301.2	11548.9	306.533	7933.13	132.3	78.4667	268.833	539.733	949.933	272.733	63.5333	1268.23	410.833	92.7333	116.6	25.3667	77.4333	3364.5	0	133.833	863.133	179.433	886.433	252.3	40.3333	110.2	591.733	177.033	73.7333	0	6157.27	135.933	886.567	219.033	172.433	522.733	415.4	799.867	903.9	1093.43	272.533	135	168.867	435.867	69.0333	1284.67	923.433
202110	61391	312.548	277	10095.9	277.032	7533.23	128	83.7742	240.484	462.452	882.871	271	48.8065	1190.29	397	72.2581	108.097	29.0323	79.9032	3079.32	0	215.032	911.065	154.935	894.548	222.161	57.0645	118.613	602.839	194.677	66.5161	0	5127.94	144.226	838.903	220.548	159.806	546.839	417.903	704.968	742.871	1070.39	258.839	115.645	144.258	431.839	72.6774	893.677	857.484
202111	61753	268.1	287.7	10948.2	299.133	7413.03	120.167	80.5667	231.833	476.267	841.233	298.8	41.4	1137.4	444.033	78.6667	119.167	24.6667	85.6	3218.13	0	225.833	820.733	164.233	714.067	200.9	67.0333	124.367	536.733	167.867	77.9	0	5412.77	142.933	812.1	216.733	239.933	554.533	443.967	804.5	720.4	1130.87	277.6	120.8	148.367	472.633	66.5333	992.7	901.467
202112	61788	249.774	295.484	11590.8	276.129	7147.03	121.419	86.871	233.129	533.355	754.355	294.71	45.3871	1135.26	531.581	79.0645	125.677	26.7419	84.5161	3308.23	0	318.71	1045.1	256.645	495.355	205.871	70.4516	119.581	543.839	165.742	83.2258	0	5431.61	136.161	765.161	218.355	185	572.742	459.258	857.516	661.097	1113.77	291.387	129.645	124.419	456.194	69.3226	1026.48	924.129
202201	61697	316.194	262.161	11487.6	250.452	6340.97	119.226	72.5806	215.355	461.032	737.71	229.71	35.871	1085.35	448.742	82.6452	117.032	33.3548	82.7097	3113.61	0	352.968	1643.48	678.032	274	198.548	50.0323	82.1613	548.613	115.645	72.1935	0	3560.87	129	758.419	201.645	163.806	661.355	429.452	719.194	585.355	927.032	261.839	95.3226	98.5484	384.484	57.2258	886.968	884.226
202202	52596	352.857	253.536	12239.8	234.571	6410.57	121.321	70.0714	209.679	402.786	432.821	199.393	48.5357	712.464	366.643	69.75	105.714	32.2143	93.6071	3742.07	0	255.786	1421.07	908.929	213.821	189.929	39.5357	462.75	484.143	174.786	64.8571	0	5366.14	132.357	675.321	188.036	139.321	637.5	406.143	719.429	613.321	892.714	179.786	102.893	77.4286	370.393	49.9286	843.107	857
202203	73110	434.71	318.29	13851.6	234.452	8478.06	136.387	78.3871	231	459.871	456.355	262.226	53.2903	853.065	523.258	90.2258	139.258	44	96.3548	4165.97	1300.19	256.935	1014.71	999.903	355.419	217.226	63.129	385.548	589	140.419	91.7419	0	7938.58	134.613	909.677	233.097	226.323	640.903	527.355	951.194	921.419	1859.84	157.742	194.806	155.355	548.806	71.4839	1023.65	948.677
202204	61185	395.333	305.5	12148	213.367	7074.63	118.833	81.5667	214.3	399.533	447.333	198.067	91.1333	807.267	378.467	71.3	153.6	23.5333	84.7	4222.2	2177.97	227.8	721.6	879.933	345.433	189.467	53.5667	146.3	527.033	126.267	82.2	0	6602.57	126.867	693.1	214.8	169.267	612.867	531.233	891.9	698.433	1135.5	180.433	111.7	148.733	457.233	63.7333	984.8	943.367
202205	63590	427.516	295.71	12906	217.839	6608.42	131.258	78.2258	205.419	398.452	511.484	195.903	48.4516	701.258	330.71	81.9677	133	26.3548	78.6774	4441.35	2247.71	248.29	629.258	963.613	359.452	197.871	67.129	94.1935	495.71	135.226	81.5161	0	6453.13	123.065	632.452	211.226	156.871	520.194	458.032	845.871	686.452	1083.23	217.032	105.161	163.548	483.548	62.7419	1023.29	946.516
202206	67901	390.4	319.833	12226.7	229.9	6564.87	100.4	77.8667	204.467	374.8	441.5	198.5	46.0667	575.7	349.1	68.4667	149.6	21.0667	88.1667	4812.23	2432.97	203.1	486.967	964.933	309.3	202.567	75.4667	90.5667	572.967	142.767	87.6	0	6509	118.167	657.133	220.5	174.867	521.867	443.033	877.267	701.667	1044.63	218.3	93.2333	166.633	472.867	49.6	1057.67	944.433
202207	71422	353.097	319.355	11894.6	240.355	6673.26	115.323	78.8065	215.419	428.935	398.871	176.645	48.0645	487.452	374.065	49.9032	141.903	27.0968	84.2581	4665.74	1966.16	541.419	393.806	1013.87	318.355	227.29	59.9677	71.0645	653.806	148.871	99.1935	0	6324	124.258	713.516	218.032	157.032	544.419	500.581	793.258	681.387	1000.06	211.194	95.7097	125.323	352.903	63.2903	1346.94	929.548
202208	69019	313.161	294.032	12057.5	244.839	7317.9	114.484	78.3871	220.452	422.355	411.129	200.194	58.7419	517.355	470.258	57.7742	113.484	68.9355	82.0968	5030.19	1917.26	983.355	397.774	1034.19	700.161	231.194	62.7742	111.484	731.355	166	75.6774	1774.77	5164.42	133.581	804.452	221.129	165.194	556.645	528.581	657.258	519.419	1017.68	228.387	121.774	123.645	239.323	76.0645	2423.9	753.806
[truncated: 8 more columns]
